# Supplementary material for: Social Support, Posttraumatic Stress Disorder and Growth Among Adolescents During Public Health Emergencies: Mediating Roles of Empathy and Coping Styles
Source: Behav Sci (Basel). 2026 Mar 6;16(3):377. doi: 10.3390/bs16030377 (PMC13023649; doi:10.3390/bs16030377)
Supplement: Supplementary file 1 [file behavsci-16-00377-s001.zip]

Archive with 1 entries (1 files):
- behavsci-4042238-supplementary.pdf
